# Supplementary material for: Genetic sources and loci for Fusarium head blight resistance in bread wheat
Source: Front Genet. 2022 Sep 30;13:988264. doi: 10.3389/fgene.2022.988264 (PMC9561102; doi:10.3389/fgene.2022.988264)
Supplement: Supplementary file 1 [file Table2.XLSX]

## Sheet: Sheet1
Marker ID	SNP	Chromsome	Position	MarkerR2	Model	Environments	Associated markers in the same locus
FHB resistance
1064658	C/T	2A	774774103	0.0482	Q+K	CN-point18
1266848	G/T	2B	741538752	0.05266	P+K,Q+K	CN-point18
1006017	G/T	3A	26521168	0.06345	P+K,Q+K	CN-point18
4989000	A/G	2B	149471012	0.0557	Q+K	CN-point19
6040494	A/G	3B	829370452	0.04343	P+K	CN-point19
2252718	C/A	5B	10333919	0.05356	P+K,Q+K	CN-point19
1216806	T/C	5D	555938433	0.05682	P+K,Q+K	CN-point19	1072732;1396769;1076931;978779
989895	G/A	6A	602527957	0.05327	P+K	CN-point19
3020449	A/G	1A	528765561	0.0551	Q+K	CN-spawn18	1213102
1667871	G/C	1B	571344956	0.05188	P+K	CN-spawn18
3947374	G/T	1B	665742114	0.06947	P+K,Q+K	CN-spawn18
3385423	T/G	2B	485531586	0.05654	P+K,Q+K	CN-spawn18	3026475
1147712	T/A	3A	489632070	0.04789	Q+K	CN-spawn18
2295906	A/T	4A	661554449	0.05711	P+K,Q+K	CN-spawn18
1097214	A/C	5B	542199912	0.05906	P+K	CN-spawn18
3064815	A/G	7A	119800994	0.0548	P+K	CN-spawn18	979640
1126358	A/G	4B	518563200	0.05613	P+K,Q+K	CN-spawn19	1221215
3021479	G/A	7A	34734370	0.04676	P+K	CN-spawn19
1142735	A/G	7B	397635907	0.06367	P+K,Q+K	CN-spawn19
1107071	T/C	2B	644377583	0.04854	P+K	MX-spray18
1078426	A/C	2B	660658307	0.04893	P+K	MX-spray18
1107438	C/T	4A	594335632	0.0505	P+K,Q+K	MX-spray18
1200765	A/G	6A	522961398	0.05059	P+K,Q+K	MX-spray18
3064550	A/G	2A	571923756	0.0641	P+K,Q+K	MX-spray19
1000632	T/C	2A	573231499	0.07305	P+K,Q+K	MX-spray19
3939520	T/G	2A	574019000	0.06785	P+K,Q+K	MX-spray19	3064474;3936367
2316795	C/G	3A	13092285	0.07298	P+K,Q+K	MX-spray19
981372	T/C	7D	6026373	0.05029	Q+K	MX-spray19
DON content
992715	C/T	1B	529520756	0.05903	P+K,Q+K	CN-point_DON18	1090318;4989043
981914	C/A	2A	733490368	0.05509	P+K,Q+K	CN-point_DON18
1072325	A/G	2D	476223086	0.0458	Q+K	CN-point_DON18
1081239	G/C	3A	656594102	0.07111	P+K,Q+K	CN-point_DON18
3033392	G/A	3A	657471665	0.06949	P+K,Q+K	CN-point_DON18	1078626
1074529	G/A	5D	363950547	0.05508	P+K,Q+K	CN-point_DON18
2280679	A/G	6B	67614040	0.04487	P+K	CN-point_DON18
1082670	G/A	2B	2647111	0.05174	P+K,Q+K	CN-point_DON19
7487640	C/A	2B	114395735	0.05638	Q+K	CN-point_DON19
1070305	A/G	5B	615730782	0.07362	P+K	CN-point_DON19
1074737	G/A	5B	672713592	0.05983	P+K	CN-point_DON19
1124370	G/T	5D	461597500	0.05613	P+K	CN-point_DON19
1126522	T/G	5D	465271382	0.05279	P+K,Q+K	CN-point_DON19
3026491	A/G	6B	585248059	0.05483	P+K	CN-point_DON19
1071842	G/A	1D	17967560	0.06201	P+K,Q+K	MX-DON18	4989009;1070359
1070416	G/C	2B	783647376	0.06195	P+K,Q+K	MX-DON18
1094406	A/G	5A	452152599	0.0735	P+K,Q+K	MX-DON18	1018735;1280130
1124370	G/T	7A	38759639	0.0579	P+K	MX-DON18	1126522;1074529
3026254	C/T	2B	733095802	0.11325	P+K,Q+K	MX-DON19
2261992	A/G	2B	734480045	0.0872	P+K,Q+K	MX-DON19	1085403
3940061	G/C	3A	638456960	0.05025	P+K	MX-DON19
1125547	G/C	4A	481592331	0.06552	P+K,Q+K	MX-DON19
1018735	T/C	4B	40315367	0.05554	Q+K	MX-DON19
